# Supplementary material for: Environmental sustainability in veterinary clinics: best practices for the United States and Canada
Source: Front Vet Sci. 2025 Dec 12;12:1690485. doi: 10.3389/fvets.2025.1690485 (PMC12741853; doi:10.3389/fvets.2025.1690485)
Supplement: Supplementary file 1 [file Table_1.xlsx]

## Sheet: Core
Convene: Start your clinical sustainability team. Be inclusive and support each other.
Theme	Action	Average Impact (SD)	Median Impact (Range)	Average Effort (SD)	Median Effort (Range)
Clinic sustainability policy	Create an over-arching sustainability policy detailing sustainability initiatives	2.57 (0.98)	3 (1, 4)	2.43 (0.53)	2 (2, 3)
	Review and update sustainability policy at regular intervals	2.0 (0.82)	2 (1, 3)	1.71 (0.76)	2 (1, 3)
Sustainability team	Engage leadership on sustainability initiatives (e.g. financial officers, biosafety/security, purchasing leads, business managers, practice owners)	3.14 (0.9)	3 (2, 4)	2.57 (0.53)	3 (2, 3)
	Provide resources to enable sustainability team to implement initiatives	3.0 (0.82)	3 (2, 4)	2.0 (0.58)	2 (1, 3)
	Appoint a sustainability lead or leadership team to design, implement, and manage initiatives	2.57 (0.98)	2 (2, 4)	1.71 (0.76)	2 (1, 3)
	Measure and document sustainability team successes	2.57 (0.53)	3 (2, 3)	2.14 (0.9)	2 (1, 4)
	Provide opportunities for all staff to contribute to sustainability group	2.43 (0.53)	2 (2, 3)	1.71 (0.76)	2 (1, 3)
	Allocate time and space for team meetings	2.29 (0.49)	2 (2, 3)	1.71 (0.76)	2 (1, 3)
	Outline sustainability team expectations	2.14 (0.38)	2 (2, 3)	1.43 (0.53)	1 (1, 2)
	Hold regular sustainability meetings	2.14 (0.69)	2 (1, 3)	2.0 (0)	2 (2, 2)
	Determine roles and responsibilities of sustainability team	2.0 (0.58)	2 (1, 3)	1.71 (0.49)	2 (1, 2)
Staff engagement in sustainability efforts	Have sustainability as an agenda item at team meetings	2.64 (0.75)	2.5 (2, 4)	1.14 (0.38)	1 (1, 2)
	Host games or contests for sustainability efforts	2.29 (1.11)	2 (1, 4)	2.29 (0.76)	2 (1, 3)
	Provide compensation for staff involved in sustainability efforts	2.0 (0.82)	2 (1, 3)	2.43 (0.79)	2 (2, 4)
	Make a sustainability ideas suggestion box	1.64 (0.63)	2 (1, 2.5)	1.14 (0.38)	1 (1, 2)
Client engagement in sustainability	Include a sustainability question on client satisfaction surveys	1.93 (0.73)	2 (1, 3)	1.43 (0.53)	1 (1, 2)
	Provide opportunities for client feedback on sustainability initiatives	1.79 (0.81)	2 (1, 3)	1.43 (0.53)	1 (1, 2)
Assess: Gather data on the ecological footprint of your clinic.
Theme	Action	Average Impact (SD)	Median Impact (Range)	Average Effort (SD)	Median Effort (Range)
Quantitate clinic footprint	Perform an energy audit of annual energy consumption	2.57 (0.79)	2 (2, 4)	2.57 (0.53)	3 (2, 3)
	Perform a waste audit, including universal waste and recycling	2.43 (0.53)	2 (2, 3)	3.0 (0.58)	3 (2, 4)
	Implement ongoing process for tracing waste data volume and cost for all waste streams	2.43 (0.79)	2 (2, 4)	3.0 (0.58)	3 (2, 4)
	Calculate total operational greenhouse gas emissions as a measure of clinic's carbon footprint to inform and track progress	2.43 (0.53)	2 (2, 3)	3.5 (0.65)	4 (2.5, 4)
	Conduct annual clinical staff commuting survey	2.0 (0.58)	2 (1, 3)	2.29 (0.49)	2 (2, 3)
Community sustainability resources	Identify sustainability resources in your community for energy (e.g. low carbon energy providers, local renewable energy installation contractors)	2.86 (0.9)	3 (2, 4)	2.29 (0.49)	2 (2, 3)
	Identify sustainability resources in your community for procurement	2.71 (1.11)	3 (1, 4)	2.71 (0.76)	3 (2, 4)
	Identify sustainability resources in your community for waste (e.g. local recycling programs)	2.43 (0.79)	3 (1, 3)	2.29 (0.49)	2 (2, 3)
	Identify sustainability resources in your community for transportation (e.g. safe bike routes)	2.29 (1.11)	2 (1, 4)	2.14 (0.38)	2 (2, 3)
	Identify sustainability resources in your community for water (e.g. community programs geared at water reduction)	2.14 (0.69)	2 (1, 3)	1.86 (0.38)	2 (1, 2)
Reflect: Review information and identify priorities to finalize a series of team goals.
Theme	Action	Average Impact (SD)	Median Impact (Range)	Average Effort (SD)	Median Effort (Range)
Clinic tailored sustainability priorities	Review sustainability data and identify priority projects for energy	3.14 (0.9)	3 (2, 4)	2.0 (0.58)	2 (1, 3)
	Review sustainability data and identify priority projects for procurement	2.86 (0.9)	3 (2, 4)	2.43 (0.98)	2 (1, 4)
	Create clinic SMART goals for priority projects	2.64 (0.94)	2 (2, 4)	2.0 (0.82)	2 (1, 3)
	Review sustainability data and identify priority projects for waste	2.57 (0.79)	2 (2, 4)	2.14 (0.9)	2 (1, 4)
	Review sustainability data and identify priority projects for transportation	2.29 (0.95)	2 (1, 4)	2.14 (0.69)	2 (1, 3)
	Review contracts with waste contractors annually	2.14 (0.69)	2 (1, 3)	1.86 (0.69)	2 (1, 3)
	Review broader community initiatives and identify areas for extension projects	2.07 (0.84)	2 (1, 3)	2.36 (0.75)	2.5 (1, 3)
	Review sustainability data and identify priority projects for water	2.0 (0.58)	2 (1, 3)	1.71 (0.49)	2 (1, 2)
Plan: Develop an implementation strategy with milestones and deliverables.
Theme	Action	Average Impact (SD)	Median Impact (Range)	Average Effort (SD)	Median Effort (Range)
Team-identified objectives	Outline a plan for achieving team-identified, objective goals for energy	3.0 (0.82)	3 (2, 4)	2.29 (0.49)	2 (2, 3)
	Outline a plan for achieving team-identified, objective goals for procurement	2.64 (1.18)	2 (1, 4)	2.14 (0.69)	2 (1, 3)
	Outline a plan for engagement with community on sustainability initiatives	2.57 (1.13)	2 (1, 4)	2.29 (0.49)	2 (2, 3)
	Outline a plan for achieving team-identified, objective goals for waste	2.43 (0.79)	2 (2, 4)	2.29 (0.49)	2 (2, 3)
	Outline a plan for achieving team-identified, objective goals for transportation	2.43 (0.98)	2 (1, 4)	2.29 (0.49)	2 (2, 3)
	Outline a plan for achieving team-identified, objective goals for water	1.79 (0.57)	2 (1, 2.5)	1.86 (0.38)	2 (1, 2)

## Sheet: Clinic
Energy: Use less energy and obtain as much as possible from renewable resources
Theme	Action	Average Impact (SD)	Median Impact (Range)	Average Effort (SD)	Median Effort (Range)
Energy efficient equipment	Purchase equipment with favorable Energy Star or similar rating guide	2.67 (0.82)	2.5 (2, 4)	2.25 (1.17)	2.25 (1, 4)
	Have a plan for investing in energy efficient equipment when replacement needed	2.5 (0.55)	2.5 (2, 3)	1.33 (0.52)	1 (1, 2)
	Switch off appliances, lights, and appropriate equipment when not in use	2.5 (0.55)	2.5 (2, 3)	1.5 (0.84)	1 (1, 3)
	Have an end-of-day checklist that includes appliances that can be switched off overnight	2.17 (0.41)	2 (2, 3)	1.33 (0.52)	1 (1, 2)
	Automate shut down or standby when possible in equipment that can cope with a hard shut down	2.17 (0.41)	2 (2, 3)	1.83 (0.98)	1.5 (1, 3)
Energy efficient lighting	Install LED lighting or certified energy-efficient lights	2.5 (0.84)	3 (1, 3)	2.0 (0.63)	2 (1, 3)
	Install motion sensitive switching or timers	2.0 (0.63)	2 (1, 3)	2.0 (0.63)	2 (1, 3)
	Use smart plugs or other devices to remotely time on-off periods	1.83 (0.75)	2 (1, 3)	1.67 (0.52)	2 (1, 2)
	Post stickers or posters to encourage individuals to turn off switches	1.67 (0.52)	2 (1, 2)	1.17 (0.41)	1 (1, 2)
	Adjust lighting levels to minimize energy use or use natural light when possible	1.67 (0.82)	1.5 (1, 3)	1.67 (0.82)	1.5 (1, 3)
Environmentally sustainable laundry protocols, following infection control guidelines	Use a clothesline when possible and allowable	2.42 (0.8)	2.75 (1, 3)	2.33 (0.82)	2.5 (1, 3)
	Combine or reduce number of loads	2.0 (0.89)	2 (1, 3)	1.5 (0.55)	1.5 (1, 2)
	Utilize cool wash when possible and allowable	1.92 (0.8)	2 (1, 3)	1.0 (0)	1 (1, 1)
Enhanced HVAC efficiency	Upgrade physical infrastructure (e.g. insulation, windows) that regulate heating/cooling	3.08 (0.8)	3 (2, 4)	2.83 (0.98)	3 (1, 4)
	Install programmable thermostats for adjustment (e.g. lowering heating and reducing cooling when the office is empty)	2.58 (0.49)	2.75 (2, 3)	2.0 (0.89)	2 (1, 3)
	Perform regular maintenance and cleaning of air conditioning units to improve performance	2.5 (0.55)	2.5 (2, 3)	1.83 (0.75)	2 (1, 3)
	Develop an energy-efficient heating and cooling protocol	2.5 (0.55)	2.5 (2, 3)	2.33 (1.03)	2 (1, 4)
	Adjust thermostats seasonally	2.25 (0.42)	2 (2, 3)	1.17 (0.41)	1 (1, 2)
Renewable energy use	Purchase off-site renewable energy sources from a green energy provider, when available	3.67 (0.52)	4 (3, 4)	1.83 (0.98)	1.5 (1, 3)
	Generate renewable energy on-site	2.92 (1.11)	3 (1, 4)	3.33 (0.52)	3 (3, 4)
	Install solar panels, if possible	2.92 (1.11)	3 (1, 4)	3.33 (0.52)	3 (3, 4)
Waste: Review your waste management protocols, including pharmaceuticals
Theme	Action	Average Impact (SD)	Median Impact (Range)	Average Effort (SD)	Median Effort (Range)
Waste reduction	Use paperless systems to communicate information to clients by phone or email	2.67 (0.82)	2.5 (2, 4)	1.58 (0.66)	1.5 (1, 2.5)
	Consolidate or remove unneeded items from single-use and pre-packaged surgical trays	2.17 (1.17)	2 (1, 4)	1.33 (0.52)	1 (1, 2)
	Restrict the use of gloves to essential usage	2.17 (1.17)	2 (1, 4)	1.5 (0.55)	1.5 (1, 2)
	Repurpose used equipment when appropriate, uncontaminated and in compliance with waste regulations	2.0 (0.63)	2 (1, 3)	2.0 (0.63)	2 (1, 3)
	Identify actions to reduce waste stream contamination	1.83 (0.41)	2 (1, 2)	1.67 (0.82)	1.5 (1, 3)
	Update printing SOPs in hospital to default to double-sided printing	1.67 (0.52)	2 (1, 2)	1.17 (0.41)	1 (1, 2)
	Remove color printing as an option	1.67 (0.52)	2 (1, 2)	1.17 (0.41)	1 (1, 2)
	Use 100% recycled paper	1.67 (0.82)	1.5 (1, 3)	1.33 (0.52)	1 (1, 2)
	Repurpose clean used syringes and lines for euthanasia	1.6 (0.89)	1 (1, 3)	1.0 (0)	1 (1, 1)
	Use largest appropriate sharps bin to reduce plastic waste	1.6 (0.55)	2 (1, 2)	1.0 (0)	1 (1, 1)
	Send clean, used fluid bags home as waterproof coverings for bandages/casts	1.17 (0.41)	1 (1, 2)	1.0 (0)	1 (1, 1)
	Repurpose clean used fluid lines as ET ties	1.17 (0.41)	1 (1, 2)	1.0 (0)	1 (1, 1)
Reusable alternatives, following best practices and infection control standards	Use reusable gowns	2.83 (0.75)	3 (2, 4)	1.17 (0.41)	1 (1, 2)
	Use reusable textile surgical drapes	2.83 (0.75)	3 (2, 4)	1.33 (0.52)	1 (1, 2)
	Use reusable sterilization wraps or metal tins	2.67 (0.82)	2.5 (2, 4)	1.33 (0.52)	1 (1, 2)
	Reuse endotracheal tubes	2.17 (1.33)	2 (1, 4)	1.17 (0.41)	1 (1, 2)
	Use OR-specific shoes instead of single-use shoe covers	2.17 (1.17)	2 (1, 4)	1.33 (0.52)	1 (1, 2)
	Use reusable incontinence pads when applicable	2.17 (1.17)	2 (1, 4)	1.5 (0.84)	1 (1, 3)
	Use reusable cloth surgical hats	2.0 (1.26)	1.5 (1, 4)	1.17 (0.41)	1 (1, 2)
	Use reusable face masks	2.0 (1.26)	1.5 (1, 4)	1.17 (0.41)	1 (1, 2)
	Restrict disposable mask use to sterile procedures	2.0 (1.26)	1.5 (1, 4)	1.17 (0.41)	1 (1, 2)
	Utilize reusable sharps containers	1.83 (0.41)	2 (1, 2)	1.83 (0.98)	1.5 (1, 3)
	Use reusable surgical hand towels	1.8 (0.84)	2 (1, 3)	1.2 (0.45)	1 (1, 2)
Recycling programs	Educate the team on what can be recycled at the clinic	3.0 (0)	3 (3, 3)	2.17 (0.75)	2 (1, 3)
	Implement a regionally informed recycling program, dependent on clinic's waste stream and local recycling programs and regulations	2.67 (0.52)	3 (2, 3)	2.33 (0.52)	2 (2, 3)
	Provide resources on e-waste recycling based on local regulations	2.5 (0.84)	2 (2, 4)	1.5 (0.55)	1.5 (1, 2)
	Recycle used lead aprons appropriately when required	2.5 (1.22)	2 (1, 4)	1.5 (0.55)	1.5 (1, 2)
	Provide resources on battery collection and recycling based on local regulations	2.17 (0.98)	2 (1, 4)	1.33 (0.52)	1 (1, 2)
	Research specific unique recycling programs (e.g. toner cartridge recycling)	2.17 (0.98)	2 (1, 4)	1.5 (0.55)	1.5 (1, 2)
	Offer client facing recycling for pet food packaging	1.67 (0.52)	2 (1, 2)	1.83 (0.98)	1.5 (1, 3)
Anesthetic waste	Update anesthetic protocols to prioritize use of lower carbon anesthetic techniques over high anesthetic gas use	3.0 (1.26)	3.5 (1, 4)	2.33 (1.03)	2 (1, 4)
	Use lower flow, as appropriate to maintain a safe minimum flow for team, patient, and equipment	2.67 (1.21)	2.5 (1, 4)	1.67 (0.52)	2 (1, 2)
	Eliminate mask or box inductions from protocols	2.6 (1.14)	3 (1, 4)	1.0 (0)	1 (1, 1)
	Utilize regional anesthetic techniques effectively	2.33 (1.51)	2 (1, 4)	2.0 (0.89)	2 (1, 3)
	Minimize long anesthetics	2.17 (1.17)	2 (1, 4)	1.67 (0.52)	2 (1, 2)
	Leak check breathing systems and anesthetic machines daily	2.0 (1.1)	2 (1, 4)	1.17 (0.41)	1 (1, 2)
	Perform regular maintenance of anesthetic equipment	2.0 (1.26)	1.5 (1, 4)	1.5 (0.55)	1.5 (1, 2)
	Service anesthetic machines regularly	1.83 (1.17)	1.5 (1, 4)	1.5 (0.55)	1.5 (1, 2)
Pharmaceutical stewardship	Use evidence-based antimicrobial stewardship guidance to mitigate resistance	2.5 (1.05)	2.5 (1, 4)	1.67 (0.52)	2 (1, 2)
	Educate clients on proper disposal of medications and ensure clear guidelines for disposal are provided with dispensed medications	2.33 (1.03)	2 (1, 4)	2.17 (0.75)	2 (1, 3)
	Prioritize oral medications over IV	2.2 (1.3)	2 (1, 4)	1.6 (0.55)	2 (1, 2)
	Train staff on sustainable prescribing principles to reduce pharmaceutical waste	2.17 (1.33)	2 (1, 4)	2.0 (0.63)	2 (1, 3)
	Use evidence-based protocols for environmental decision-making when prescribing medications	2.17 (1.17)	2 (1, 4)	2.17 (0.98)	2 (1, 4)
Other waste opportunities	Offer resources on aquamation as alternative to cremation for pet remains	2.8 (0.84)	3 (2, 4)	1.6 (0.55)	2 (1, 2)
	Implement a program to compost or digest food waste	2.5 (1.05)	2.5 (1, 4)	2.17 (1.17)	2 (1, 4)
	Use reusable items for kitchens/breakrooms	2.0 (1.26)	1.5 (1, 4)	1.42 (0.49)	1.25 (1, 2)
	Use plant-based cat litter in clinic	1.83 (1.17)	1.5 (1, 4)	1.33 (0.82)	1 (1, 3)
	Use bulk kitchen items rather than single-use	1.5 (0.55)	1.5 (1, 2)	1.67 (0.82)	1.5 (1, 3)
Water: Reduce your water use through efficiencies in equipment and actions
Theme	Action	Average Impact (SD)	Median Impact (Range)	Average Effort (SD)	Median Effort (Range)
Indoor water conservation	Provide resources on alcohol-based surgical skin preparation vs traditional surgical scrub (e.g. Avogard, Sterilium)	2.42 (1.28)	2 (1, 4)	1.33 (0.52)	1 (1, 2)
	Conduct annual bedding review to minimize microfiber plastic pollution	2.2 (0.84)	2 (1, 3)	1.6 (0.89)	1 (1, 3)
	Utilize steam cleaners	2.17 (1.47)	1.5 (1, 4)	2.0 (0.89)	2 (1, 3)
	Turn off the tap when using sinks	1.83 (0.75)	2 (1, 3)	1.17 (0.41)	1 (1, 2)
	Implement and share resources on water conservation initiatives	1.83 (0.75)	2 (1, 3)	1.33 (0.52)	1 (1, 2)
	Combine laundry loads	1.83 (0.75)	2 (1, 3)	1.33 (0.52)	1 (1, 2)
	Provide best practice guidelines related to water conservation in clinic	1.67 (0.82)	1.5 (1, 3)	1.33 (0.52)	1 (1, 2)
	Minimize dishwater loads in kitchen spaces	1.5 (0.84)	1 (1, 3)	1.0 (0)	1 (1, 1)
	Post signage to promote water conservation in appropriate spaces	1.5 (0.84)	1 (1, 3)	1.17 (0.41)	1 (1, 2)
Water efficient equipment	Install knee-on surgical sinks	2.4 (1.14)	2 (1, 4)	2.6 (0.55)	3 (2, 3)
	Install motion controlled faucets to non-surgical sinks	2.33 (1.03)	2 (1, 4)	2.17 (0.75)	2 (1, 3)
	Add aerators to faucets	2.17 (0.75)	2 (1, 3)	1.33 (0.52)	1 (1, 2)
	Regularly inspect water sources to reduce leakage (e.g. biannually)	2.17 (0.41)	2 (2, 3)	2.0 (0.89)	2 (1, 3)
	Install low-flow fixture devices	2 (0.89)	2 (1, 3)	1.67 (0.52)	2 (1, 2)
Outdoor water conservation	Implement a rainwater or gray water collection system	3.0 (0.89)	3 (2, 4)	3.0 (0.89)	3 (2, 4)
	Choose water-wise appropriate landscaping	2.75 (0.42)	3 (2, 3)	1.83 (0.75)	2 (1, 3)
Procurement: Choose, and request of suppliers, environmentally and socially conscious products
Theme	Action	Average Impact (SD)	Median Impact (Range)	Average Effort (SD)	Median Effort (Range)
Clinic environmental procurement policy	Prioritize reusable choices in purchasing decisions	2.92 (0.92)	2.75 (2, 4)	1.83 (0.41)	2 (1, 2)
	Develop sustainable inventory management protocols	2.83 (1.17)	3 (1, 4)	2.17 (0.98)	2 (1, 4)
	Purchase in bulk	2.58 (0.8)	2.25 (2, 4)	1.67 (0.52)	2 (1, 2)
	Select low or zero carbon emission shipping options, if available	2.5 (0.55)	2.5 (2, 3)	1.17 (0.41)	1 (1, 2)
	Consolidate orders and deliveries	2.5 (0.55)	2.5 (2, 3)	1.83 (0.75)	2 (1, 3)
	Prioritize local and plant-based food choices for staff	2.33 (1.03)	2 (1, 4)	1.67 (0.82)	1.5 (1, 3)
	Set stocking levels for products	2.17 (0.75)	2 (1, 3)	1.5 (0.55)	1.5 (1, 2)
	Practice stock rotation	2.0 (1)	2 (1, 3)	1.4 (0.55)	1 (1, 2)
	Prioritize purchase of products with third party certification	2.0 (0.89)	2 (1, 3)	2.17 (0.75)	2 (1, 3)
	Mark open bottles with end-dates	1.83 (0.98)	1.5 (1, 3)	1.33 (0.52)	1 (1, 2)
Supply chain driven sustainable change	Ask suppliers to use electric fleets	3.25 (0.61)	3 (2.5, 4)	2.17 (1.17)	2 (1, 4)
	Choose reusable tote delivery programs	2.83 (0.75)	3 (2, 4)	1.33 (0.52)	1 (1, 2)
	Ask shipping services for packaging take back programs	2.83 (0.41)	3 (2, 3)	1.5 (0.55)	1.5 (1, 2)
	Ask suppliers to source 100% renewable electricity	2.75 (0.76)	2.75 (2, 4)	2.17 (1.17)	2 (1, 4)
	Utilize shipping services that offer sustainable packaging	2.67 (0.52)	3 (2, 3)	1.5 (0.84)	1 (1, 3)
	Participate in supply chain stakeholder sustainability discussions	2.67 (0.82)	2.5 (2, 4)	2.67 (1.21)	2.5 (1, 4)
	Ask shipping services to use reduced or use recycled packaging	2.5 (0.55)	2.5 (2, 3)	1.5 (0.55)	1.5 (1, 2)
	Ask suppliers for ice pack take back programs	2.33 (0.82)	2.5 (1, 3)	1.5 (0.55)	1.5 (1, 2)
	Ask suppliers to provide life cycle assessment for all products	2.33 (1.03)	2 (1, 4)	2.5 (1.38)	2.5 (1, 4)
	Ask suppliers to facilitate order consolidation	2.25 (0.76)	2.25 (1, 3)	1.5 (0.55)	1.5 (1, 2)
	Ask manufacturers to use recycled content in products	2.17 (0.75)	2 (1, 3)	2.0 (0.89)	2 (1, 3)
	Ask manufacturers to disclose or avoid use of chemicals of concern	2.0 (0.89)	2 (1, 3)	2.5 (1.38)	2.5 (1, 4)
	Communicate your sustainable procurement policy with suppliers	1.83 (0.75)	2 (1, 3)	1.17 (0.41)	1 (1, 2)
	Ask companies to share sustainability policies	1.83 (0.75)	2 (1, 3)	1.5 (0.84)	1 (1, 3)
	Communicate strong preference for 3rd party certifications	1.83 (0.75)	2 (1, 3)	1.67 (0.52)	2 (1, 2)
Transportation: Promote low emission transportation and reduce transport needs
Theme	Action	Average Impact (SD)	Median Impact (Range)	Average Effort (SD)	Median Effort (Range)
Clinic sustainable transportation	Attend conferences virtually	3.08 (0.92)	3.25 (2, 4)	1.25 (0.61)	1 (1, 2.5)
	Transition to low emission vehicles for owned and leased clinic vehicles	3 (0.89)	3 (2, 4)	2.92 (0.66)	3 (2, 4)
	Install electric vehicle charging infrastructure for staff use	2.83 (0.75)	3 (2, 4)	3.25 (0.42)	3 (3, 4)
	Subsidize monthly public transit passes for employees	2.75 (0.76)	2.75 (2, 4)	2.75 (0.61)	3 (2, 3.5)
	Offer hybrid options for practice meetings	2.67 (1.21)	2.5 (1, 4)	1.33 (0.52)	1 (1, 2)
	Create a structure for sign-ups to facilitate carpooling	2.67 (1.21)	2.5 (1, 4)	2.17 (0.41)	2 (2, 3)
	Schedule shifts that facilitate carpooling	2.67 (1.21)	2.5 (1, 4)	2.67 (0.52)	3 (2, 3)
	Provide lockers for bike commuter needs	2.0 (0.63)	2 (1, 3)	2.08 (0.92)	2.25 (1, 3)
	Provide a safe place for people to store their bikes	1.67 (0.52)	2 (1, 2)	1.67 (0.52)	2 (1, 2)
	Install showers for employee use	1.58 (0.66)	1.5 (1, 2.5)	2.67 (0.52)	3 (2, 3)
Client sustainable transportation	Utilize telehealth and teleconsultation when appropriate	2.83 (0.98)	2.5 (2, 4)	2.0 (0.63)	2 (1, 3)
	Reduce client mileage for prescription refills by using local pharmacies, if available and applicable	2.67 (1.21)	2.5 (1, 4)	1.67 (0.52)	2 (1, 2)
	Reduce client mileage by consolidating appointments	2.67 (1.21)	2.5 (1, 4)	2.58 (0.49)	2.75 (2, 3)
	Install electric vehicle charging infrastructure for client use	2.5 (1.05)	2.5 (1, 4)	3.25 (0.42)	3 (3, 4)

## Sheet: Community
Health: Expand access to care and preventive medicine for animals in need.
Theme	Action	Average Impact (SD)	Median Impact (Range)	Average Effort (SD)	Median Effort (Range)
Access to care	Provide preventive care packages	2.5 (1.22)	3 (1, 4)	2.67 (0.52)	3 (2, 3)
	Contribute to low-cost services in your community	2.17 (0.75)	2 (1, 3)	2.83 (0.75)	3 (2, 4)
	Have an internal fund to increase access to care	1.83 (0.75)	2 (1, 3)	2.17 (0.75)	2 (1, 3)
	Share community resources to access veterinary care	1.8 (0.84)	2 (1, 3)	1.4 (0.55)	1 (1, 2)
Preventative healthcare	Educate clients on the importance of preventive medicine in reducing the environmental impact of pet ownership (e.g. vaccination, heartworm prevention)	2.83 (0.75)	3 (2, 4)	1.67 (0.82)	1.5 (1, 3)
	Provide resources on antimicrobial resistance for staff and client education (e.g. completing courses of antibiotics)	2.5 (0.84)	2 (2, 4)	1.67 (0.52)	2 (1, 2)
	Identify and educate patients at high-risk from environmental stressors (e.g. brachycephalics and heat)	2.5 (0.84)	2 (2, 4)	1.67 (0.82)	1.5 (1, 3)
	Connect clients to available resources on emergency planning/disaster preparedness for pets	2.17 (0.75)	2 (1, 3)	1.67 (0.52)	2 (1, 2)
	Share resources on environmental hazards impacting patient and client health (e.g. air quality, heat)	2.0 (1.1)	2 (1, 4)	1.67 (0.52)	2 (1, 2)
Sustainable diagnostics and therapeutics	Reserve diagnostic tests for those that are necessary or will alter the treatment plan	2.5 (1.05)	2.5 (1, 4)	1.33 (0.52)	1 (1, 2)
	Use evidence-based approaches matched to the patient for drug prescriptions to avoid overprescribing	2.5 (1.05)	2.5 (1, 4)	1.67 (0.82)	1.5 (1, 3)
	Use lower impact treatment options	2.5 (1.38)	2.5 (1, 4)	2.0 (1.1)	2 (1, 4)
	Consider medication route when selecting treatment options (e.g. oral over IV)	2.33 (1.21)	2.5 (1, 4)	1.67 (0.52)	2 (1, 2)
Stories: Speak openly of your sustainability journey and why you care.
Theme	Action	Average Impact (SD)	Median Impact (Range)	Average Effort (SD)	Median Effort (Range)
Sustainability achievements	Communicate sustainability initiatives and achievements internally with staff and leadership	2.67 (0.52)	3 (2, 3)	1.83 (0.75)	2 (1, 3)
	Communicate sustainability initiatives and achievements to clients	2.17 (0.75)	2 (1, 3)	2.0 (0.89)	2 (1, 3)
	Communicate sustainability initiatives and achievements at a community level	2.17 (0.75)	2 (1, 3)	2.0 (0.89)	2 (1, 3)
Sustainability education and promotion	Educate staff on the connection between sustainability initiatives and health	2.5 (0.55)	2.5 (2, 3)	2.0 (0.63)	2 (1, 3)
	Lead rounds on sustainability practices	2.17 (0.75)	2 (1, 3)	1.58 (0.49)	1.75 (1, 2)
	Educate clients on the animal health impact of environmental hazards	1.92 (0.49)	2 (1, 2.5)	1.67 (0.52)	2 (1, 2)
	Promote sustainability activities in the community	1.83 (0.41)	2 (1, 2)	2.0 (0.89)	2 (1, 3)
	Talk at a local school about veterinary medicine and sustainability	1.83 (0.41)	2 (1, 2)	2.17 (1.17)	2 (1, 4)
Connections: Engage with professional networks, allied health sectors, and beyond.
Theme	Action	Average Impact (SD)	Median Impact (Range)	Average Effort (SD)	Median Effort (Range)
Sustainability networks and recognition programs	Participate in clinical sustainability networks	2.17 (0.41)	2 (2, 3)	2.0 (0.63)	2 (1, 3)
	Participate in sustainability recognition programs outside of clinical medicine	1.67 (0.52)	2 (1, 2)	2.0 (0.89)	2 (1, 3)
Health professional engagement	Present on sustainable topics at conferences	2.5 (0.55)	2.5 (2, 3)	2.67 (1.03)	3 (1, 4)
	Write a sustainability focused veterinary communication	2.33 (0.52)	2 (2, 3)	2.67 (0.52)	3 (2, 3)
	Request sustainability topics at conferences	1.83 (0.75)	2 (1, 3)	1.17 (0.41)	1 (1, 2)
Community engagement	Engage with sustainability at the local and regional level of your community	2.33 (0.52)	2 (2, 3)	2.5 (0.55)	2.5 (2, 3)
Policies: Advocate for animal health, welfare, and sustainability to decision makers.
Theme	Action	Average Impact (SD)	Median Impact (Range)	Average Effort (SD)	Median Effort (Range)
Local level advocacy	Encourage national veterinary medical associations to launch sustainability initiatives	2.5 (1.05)	2.5 (1, 4)	2.17 (0.41)	2 (2, 3)
	Support local action on sustainability topics	2.33 (0.82)	2 (2, 4)	1.67 (0.52)	2 (1, 2)
	Contact local or regional representatives	2.0 (0.89)	2 (1, 3)	2.0 (0.63)	2 (1, 3)
	Participate in local veterinary medical associations	2.0 (0.63)	2 (1, 3)	2.0 (0.63)	2 (1, 3)
	Attend city council meetings	1.5 (0.55)	1.5 (1, 2)	2.33 (1.03)	2 (1, 4)
Government involvement	Support staff voting in local, regional and national elections (e.g. provide time for staff to vote)	2.83 (1.33)	3 (1, 4)	1.83 (0.75)	2 (1, 3)
	Advocate for animal health internationally (e.g. support international animal health NGOs)	2.17 (0.75)	2 (1, 3)	2.67 (0.82)	2.5 (2, 4)
	Advocate for animal health in regional or national government	2.17 (0.75)	2 (1, 3)	2.83 (0.75)	3 (2, 4)
	Advocate for animal health in local government	2.0 (0.63)	2 (1, 3)	2.83 (0.75)	3 (2, 4)
Nature: Conserve the natural ecosystems essential for our collective well-being.
Theme	Action	Average Impact (SD)	Median Impact (Range)	Average Effort (SD)	Median Effort (Range)
On-site biodiversity	Eliminate use of ecotoxic treatments	2.6 (0.89)	2 (2, 4)	2.2 (0.45)	2 (2, 3)
	Choose regionally-appropriate biodiverse landscaping	2.17 (0.75)	2 (1, 3)	2.17 (0.41)	2 (2, 3)
	Plant a clinic pollinator garden	2.0 (0.89)	2 (1, 3)	2.33 (0.52)	2 (2, 3)
Community biodiversity	Encourage team participation in natural area clean-ups	1.83 (0.75)	2 (1, 3)	1.83 (0.75)	2 (1, 3)
	Use social media to engage with local biodiversity efforts	1.67 (0.52)	2 (1, 2)	1.5 (0.84)	1 (1, 3)
	Promote local community activities	1.67 (0.82)	1.5 (1, 3)	2.0 (1.1)	2 (1, 4)
	Hang flyers or posters in clinics for local events	1.5 (0.55)	1.5 (1, 2)	1.17 (0.41)	1 (1, 2)
Global biodiversity	Promote global biodiversity initiatives to staff, clients, community	1.67 (0.52)	2 (1, 2)	1.67 (0.82)	1.5 (1, 3)
	Provide resources to support global biodiversity initiatives	1.67 (0.82)	1.5 (1, 3)	2.0 (0.89)	2 (1, 3)
	Donate time or money to support biodiversity initiatives	1.67 (0.82)	1.5 (1, 3)	2.33 (0.82)	2.5 (1, 3)
